# Supplementary material for: Acute Chikungunya Virus Infection Triggers a Diverse Range of T Helper Lymphocyte Profiles
Source: Viruses. 2024 Aug 30;16(9):1387. doi: 10.3390/v16091387 (PMC11437511; doi:10.3390/v16091387)
Supplement: Supplementary file 1 [file viruses-16-01387-s001.zip]

Archive with 1 entries (1 files):
- viruses-3135727-supplementary.pdf
